# Supplementary material for: Inherently Fluorescent Peanut-Shaped Polymersomes for Active Cargo Transportation
Source: Pharmaceutics. 2023 Jul 20;15(7):1986. doi: 10.3390/pharmaceutics15071986 (PMC10385398; doi:10.3390/pharmaceutics15071986)
Supplement: Supplementary file 1 [file pharmaceutics-15-01986-s001.zip]

Archive with 5 entries (4 files):
- pharmaceutics-2492475-supplementary.pdf
- Supplementary Video/
- Supplementary Video/Video S1.wmv
- Supplementary Video/Video S2.wmv
- Supplementary Video/Video S3.wmv
